# Supplementary material for: Flavonoids and the Risk of Gastric Cancer: An Exploratory Case-Control Study in the MCC-Spain Study
Source: Nutrients. 2019 Apr 27;11(5):967. doi: 10.3390/nu11050967 (PMC6566880; doi:10.3390/nu11050967)
Supplement: Supplementary file 1 [file nutrients-11-00967-s001.zip]

Archive with 2 entries (1 files):
- nutrients-475668-SI/
- nutrients-475668-SI/Supl_Data.xlsx
