# Supplementary material for: Flavonoids and the Risk of Gastric Cancer: An Exploratory Case-Control Study in the MCC-Spain Study
Source: Nutrients. 2019 Apr 27;11(5):967. doi: 10.3390/nu11050967 (PMC6566880; doi:10.3390/nu11050967)
Supplement: Supplementary file 1 [file nutrients-11-00967-s001.zip › nutrients-475668-SI/Supl_Data.xlsx]

## Sheet: Sheet1
			Tables, suplementary data
	Table S1 Log2 (95% CIs) of all gastric cancer cases according to flavonoids intakes in the MCC-Spain study by anatomical site and histological type
	Flavonoids classes	Anatomical Site		Histological Type
		Cardias (n=85)	Non-cardias (n=238)	Intestinal (n=123)	Diffuse (n=75)
		OR (95% CI)	OR (95% CI)	OR (95% CI)	OR (95% CI)
	Total flavonoids	0.82 (0.63, 1.07)	0.73 (0.61, 0.87)	0.73 (0.56, 0.96)	0.74 (0.58, 0.95)
	Anthocyanins	0.89 (0.76, 1.04)	0.87 (0.78, 0.97)	0.85 (0.74, 0.98)	0.95 (0.79, 1.14)
	Chalcones	0.85 (0.75, 0.97)	0.90 (0.83, 0.97)	0.85 (0.77, 0.95)	0.88 (0.78, 1.00)
	Dihydrochalcones	1.05 (0.90, 1.21)	1.02 (0.93, 1.11)	1.00 (0.88, 1.13)	0.93 (0.80, 1.07)
	DihydroFlavonols	0.87 (0.79, 0.97)	0.90 (0.84, 0.96)	0.86 (0.78, 0.94)	0.93 (0.82, 1.06)
	Flavan-3-ols	0.81 (0.66, 1.00)	0.82 (0.72, 0.93)	0.77 (0.63, 0.93)	0.78 (0.65, 0.95)
	Flavanones	0.90 (0.78, 1.04)	0.90 (0.82, 0.99)	0.93 (0.81, 1.06)	0.91 (0.78, 1.06)
	Flavones	0.96 (0.79, 1.18)	1.02 (0.90, 1.17)	1.11 (0.91, 1.35)	1.04 (0.84, 1.28)
	Flavonols	0.96 (0.72, 1.28)	0.94 (0.77, 1.14)	0.98 (0.72, 1.32)	0.96 (0.73, 1.27)
	Isoflavonoids	1.08 (0.96, 1.22)	1.04 (0.97, 1.12)	1.11 (1.00, 1.22)	1.02 (0.90, 1.15)
	Proanthocyanidins	0.86 (0.68, 1.08)	0.80 (0.68, 0.95)	0.75 (0.59, 0.96)	0.81 (0.63, 1.04)
	Adjusted multivariate log2 and 95% confidence intervals (CI) for age, gender, socioeconomic state, area, GC family history, body mass index, smoking, physical activity, and energy, sodium, red meat, vegetables and alcohol intake.
	Table S2 :Log2 (95% CIs) of all gastric cancer cases according to flavonoids intakes in the MCC-Spain study by sex
			All gastric cancer
		All cases (n=330)	Men (n=240)	Women (n=90)
		OR (95% CI)	OR (95% CI)	OR (95% CI)
	Total flavonoids	0,76 (0.65, 0.89)	0,74 (0.62, 0.89)	0,87 (0.61, 1.23)
	Anthocyanins	0,88 (0.80, 0.96)	0,84 (0.75, 0.93)	1,06 (0.87, 1.30)
	Chalcones	0,89 (0.83, 0.95)	0,88 (0.81, 0.96)	0,90 (0.80, 1.03)
	Dihydrochalcones	1,02 (0.95, 1.11)	1,05 (0.96, 1.15)	0,97 (0.83, 1.14)
	DihydroFlavonols	0,89 (0.84, 0.95)	0,87 (0.82, 0.94)	1,00 (0.87, 1.15)
	Flavan-3-ols	0,82 (0.73, 0.92)	0,78 (0.68, 0.90)	0,93 (0.73, 1.19)
	Flavanones	0,92 (0.85, 1.00)	0,90 (0.82, 0.99)	0,95 (0.79, 1.14)
	Flavones	0,99 (0.89, 1.11)	0,95 (0.83, 1.09)	1,09 (0.88, 1.35)
	Flavonols	0,93 (0.78, 1.10)	0,85 (0.70, 1.02)	1,32 (0.89, 1.94)
	Isoflavonoids	1,05 (0.98, 1.12)	1,06 (0.97, 1.15)	0,99 (0.89, 1.11)
	Proanthocyanidins	0,82 (0.71, 0.94)	0,81 (0.69, 0.96)	0,86 (0.64, 1.16)
	Adjusted multivariate log2 and 95% confidence intervals (CI) for age, gender, socioeconomic state, area, GC family history, body mass index, smoking, physical activity, and energy, sodium, red meat, vegetables and alcohol intake.
	Table S3: Quartiles distribution of all gastric cancer cases according to flavonoids intakes in the MCC-Spain study by anatomical site and histological type.
					All cases	n=240
				Cardias		Non-cardias		Intestinal		Diffuse
			Quartil intake (mg/d)	n=85	OR (95% CI)	n=238	OR (95% CI)	n=123	OR (95% CI)	n= 75	OR (95% CI)
	Total flavonoids	Q1	<257,8	30	-	71	-	26	-	30	-
		Q2	257.8- 360.6	19	0.82 (0.43, 1.57)	74	0.93 (0.63, 1.36)	42	1.24 (0.7, 2.19)	17	0.66 (0.34, 1.26)
		Q3	360.6- 470.7	22	0.93 (0.48, 1.81)	60	0.74 (0.48, 1.12)	36	0.86 (0.46, 1.6)	20	0.85 (0.45, 1.61)
		Q4	>470.7	18	0.67 (0.33, 1.39)	51	0.55 (0.35, 0.87)	31	0.74 (0.38, 1.42)	11	0.38 (0.17, 0.84)
		Ptrend		0.373		0.006		0.165		0.047
	Anthocyanins	Q1	<10,0	27	-	79	-	36	-	26	-
		Q2	10.0-18.3	27	1.62 (0.88, 2.98)	75	1.17 (0.8, 1.7)	42	1.38 (0.81, 2.36)	19	1.01 (0.52, 1.97)
		Q3	18.3 -30.9	18	0.9 (0.45, 1.81)	56	0.81 (0.54, 1.23)	33	0.84 (0.47, 1.48)	17	1.06 (0.53, 2.1)
		Q4	>30.9	17	0.62 (0.29, 1.31)	46	0.67 (0.42, 1.06)	24	0.61 (0.32, 1.15)	16	0.92 (0.42, 1.98)
		Ptrend		0.143		0.046		0.062		0.896
	Chalcones	Q1	0	34	-	62	-	39	-	17	-
		Q2	0.000-0.002	28	1.03 (0.55, 1.93)	104	1 (0.64, 1.54)	57	1.02 (0.57, 1.83)	27	0.95 (0.43, 2.06)
		Q3	0.002- 0.004	9	0.38 (0.17, 0.88)	46	0.86 (0.53, 1.42)	26	1.06 (0.54, 2.07)	14	0.88 (0.38, 2.06)
		Q4	>0.004	18	0.4 (0.2, 0.79)	44	0.6 (0.37, 0.98)	13	0.39 (0.19, 0.82)	20	0.89 (0.4, 1.98)
		Ptrend		0.002		0.022		0.021		0.755
	Dihydrochalcones	Q1	<0,3	23	-	59	-	26	-	24	-
		Q2	0.3-0.8	20	1.45 (0.74, 2.86)	55	1.27 (0.83, 1.94)	28	1.49 (0.81, 2.74)	17	1.12 (0.56, 2.25)
		Q3	0.8-1.7	23	1.63 (0.82, 3.24)	77	1.63 (1.08, 2.46)	42	1.64 (0.91, 2.97)	21	1.34 (0.69, 2.62)
		Q4	>1.7	23	1.92 (0.92, 4.02)	65	1.38 (0.87, 2.2)	39	1.4 (0.73, 2.67)	26	1.23 (0.57, 2.67)
		Ptrend		0.081		0.086		0.299		0.473
	DihydroFlavonols	Q1	<0,1	33	-	96	-	51	-	32	-
		Q2	0.1-0.6	24	1.31 (0.7, 2.44)	72	1.04 (0.7, 1.54)	43	1.11 (0.65, 1.9)	16	0.89 (0.44, 1.78)
		Q3	0.6-2.5	15	0.75 (0.38, 1.51)	51	0.83 (0.55, 1.25)	20	0.68 (0.37, 1.25)	20	1.17 (0.6, 2.28)
		Q4	>2.5	17	0.6 (0.29, 1.23)	37	0.47 (0.29, 0.76)	21	0.54 (0.29, 1.01)	10	0.49 (0.21, 1.11)
		Ptrend		0.100		0.002		0.025		0.232
	Flavan-3-ols	Q1	<15,2	28	-	74	-	31	-	30	-
		Q2	15.2-24.1	24	1.03 (0.54, 1.97)	61	0.85 (0.57, 1.28)	33	0.8 (0.44, 1.43)	17	0.64 (0.32, 1.26)
		Q3	24.1-35.3	15	0.59 (0.27, 1.28)	66	0.78 (0.5, 1.21)	37	0.7 (0.38, 1.31)	18	0.66 (0.32, 1.35)
		Q4	>35.3	22	0.65 (0.28, 1.48)	55	0.59 (0.35, 0.98)	34	0.57 (0.28, 1.16)	13	0.42 (0.18, 1.01)
		Ptrend		0.186		0.048		0.122		0.066
	Flavanones	Q1	<17,3	32	-	73	-	31	-	26	-
		Q2	17.3-36.9	17	0.66 (0.34, 1.29)	71	1.06 (0.72, 1.56)	36	1.05 (0.6, 1.84)	17	0.84 (0.43, 1.67)
		Q3	36.9-59.7	25	1.15 (0.62, 2.14)	56	0.8 (0.52, 1.22)	38	1.02 (0.57, 1.81)	20	1.18 (0.61, 2.3)
		Q4	>59.7	15	0.6 (0.29, 1.23)	56	0.79 (0.51, 1.22)	30	0.89 (0.49, 1.64)	15	0.64 (0.3, 1.36)
		Ptrend		0.412		0.16		0.7		0.448
	Flavones	Q1	<1,8	33	-	76	-	42	1	20	-
		Q2	1.8-3.1	19	0.92 (0.48, 1.76)	70	1.43 (0.96, 2.13)	34	1.17 (0.66, 2.06)	22	2.13 (1.08, 4.2)
		Q3	3.1-4.9	24	1.14 (0.61, 2.14)	62	1.38 (0.91, 2.08)	34	1.5 (0.85, 2.63)	21	1.94 (0.96, 3.92)
		Q4	>4.9	13	0.7 (0.32, 1.5)	48	1.27 (0.8, 2.02)	25	1.36 (0.72, 2.56)	15	1.64 (0.74, 3.62)
		Ptrend		0.587		0.304		0.224		0.207
	Flavonols	Q1	<14,8	31	-	85	-	37	-	31	-
		Q2	14.8-22.1	19	0.74 (0.38, 1.45)	59	0.86 (0.57, 1.29)	33	0.97 (0.54, 1.73)	11	0.54 (0.25, 1.17)
		Q3	22.1-29.4	20	0.83 (0.42, 1.67)	60	0.83 (0.54, 1.27)	34	0.96 (0.53, 1.74)	17	1 (0.49, 2.07)
		Q4	>29.4	19	0.84 (0.36, 1.98)	52	1.13 (0.68, 1.88)	31	1.28 (0.63, 2.56)	19	1.46 (0.63, 3.4)
		Ptrend		0.718		0.863		0.586		0.332
	Isoflavonoids	Q1	<0,01	32	-	60	-	31	-	21	-
		Q2	0.01-0.09	23	0.98 (0.49, 1.95)	85	0.88 (0.56, 1.41)	42	0.98 (0.51, 1.87)	26	0.77 (0.35, 1.69)
		Q3	0.09-0.17	55	1.22 (0.56, 2.68)	55	1.06 (0.61, 1.83)	27	0.95 (0.43, 2.1)	14	0.99 (0.4, 2.46)
		Q4	>0.17	56	1.27 (0.54, 2.98)	56	1.36 (0.78, 2.38)	35	1.81 (0.8, 4.08)	17	1.22 (0.51, 2.93)
		Ptrend		0.484		0.115		0.078		0.396
	Proanthocyanidins	Q1	<127,9	31	-	70	-	23	-	27	-
		Q2	127.9-188.1	19	0.83 (0.42, 1.62)	61	0.94 (0.62, 1.42)	37	1.36 (0.74, 2.51)	17	0.74 (0.37, 1.48)
		Q3	188.1-256.0	17	0.76 (0.37, 1.6)	70	1.18 (0.77, 1.81)	43	1.61 (0.86, 3.02)	18	0.97 (0.47, 1.99)
		Q4	>256.0	22	1.1 (0.52, 2.35)	55	0.84 (0.51, 1.38)	32	1.01 (0.5, 2.07)	16	0.87 (0.39, 1.98)
		Ptrend		0.866		0.766		0.946		0.903
	Adjusted multivariate OR and 95% confidence intervals (CI) for age, gender, socioeconomic state, area, GC family history, body mass index, smoking, physical activity, and energy, sodium, red meat, vegetables and alcohol intake.
	Table S4: Quartiles distribution of all gastric cancer cases according to flavonoids intakes in the MCC-Spain study by sex.
		Men		Women
		n=240	OR (95% IC)	n=90	OR (95% IC)
	totalflavonoides	78	1.00	19	1.00
	Q2	70	0.99 (0.66-1.47)	24	0.98 (0.49-1.95)
	Q3	49	0.73 (0.47-1.14)	24	1.07 (0.53-2.18)
	Q4	43	0.51 (0.31-0.82)	23	0.89 (0.42-1.90)
	Ptrend	0.00		0.84
	Anthocyanins	75	-	23	1.00
	Q2	76	1.39 (0.95-2.05)	24	1.38 (0.59-2.17)
	Q3	48	0.76 (0.49-1.17)	21	1.03 (0.53-1.99)
	Q4	41	0.47 (0.30-0.74)	22	1.14 (0.59-2.22)
	Ptrend	0.00		0.77
	Chalcones	95	-	-	1.00
	Q2	60	0.93 (0.62-1.40)	58	1.47 (0.66-3.24)
	Q3	34	0.53 (0.33-0.86)	22	1.90 (0.81-4.45)
	Q4	51	0.48 (0.31-0.74)	10	1.00
	Ptrend	0.00		0.58
	Dihydrochalcones	60	-	16	1.00
	Q2	53	1.16 (0.75-1.78)	22	1.73 (0.83-3.62)
	Q3	65	1.44 (0.95-2.18)	32	1.86 (0.93-3.71)
	Q4	62	1.35 (0.87-2.09)	20	0.96 (0.45-2.05)
	Ptrend	0.12		0.86
	DihydroFlavonols	96	-	26	1.00
	Q2	59	0.94 (0.62-1.42)	29	1.58 (0.81-3.11)
	Q3	45	0.62 (0.40-0.94)	23	1.86 (0.86-4.05)
	Q4	40	0.38 (0.24-0.59)	12	0.89 (0.38-2.06)
	Ptrend	0.00		0.97
	Flavan-3-ols	79	-	21	1.00
	Q2	57	0.82 (0.54-1.22)	25	1.16 (0.60-2.23)
	Q3	52	0.66 (0.43-1.01)	25	0.99 (0.50-1.96)
	Q4	52	0.49 (0.32-0.77)	19	0.61 (0.29-1.28)
	Ptrend	0.00		0.16
	Flavanones	83	-	17	1.00
	Q2	55	0.79 (0.53-1.18)	31	1.91 (0.98-3.73)
	Q3	53	0.82 (0.54-1.24)	23	1.17 (0.57-2.37)
	Q4	49	0.66 (0.43-1.00	19	0.88 (0.42-1.83)
	Ptrend	0.07		0.35
	Flavones	85	-	17	1.00
	Q2	56	0.91 (0.61-1.38)	27	2.32 (1.15-4.67)
	Q3	56	0.89 (0.59-1.36)	29	2.16 (1.08-4.33)
	Q4	43	0.75 (0.47-1.20)	17	1.42 (0.65-3.15)
	Ptrend	0.26		0.40
	Flavonols	89	-	24	1.00
	Q2	56	0.74 (0.49-1.11)	15	0.77 (0.37-1.62)
	Q3	46	0.54 (0.35-0.84)	30	1.56 (0.78-3.10)
	Q4	49	0.62 (0.37-1.02)	21	1.71 (0.74-3.92)
	Ptrend	0.02		0.09
	Isoflavonoids	91	-	-	1.00
	Q2	59	0.88 (0.57-1.36)	45	0.59 (0.31-1.10)
	Q3	45	0.89 (0.54-1.49)	22	0.94 (0.49-1.82)
	Q4	45	1.11 (0.65-1.91)	23	1.00
	Ptrend	0.66		0.09
	Proanthocyanidins	81	-	18	1.00
	Q2	59	0.80 (0.54-1.20)	19	0.98 (0.47-2.02)
	Q3	54	0.73 (0.48-1.13)	28	1.37 (0.68-2.78)
	Q4	56	0.57 (0.36-0.93)	25	1.22 (0.57-2.58)
	Ptrend	0.02		0.44
	Adjusted multivariate OR and 95% confidence intervals (CI) for age, gender, socioeconomic state, area, GC family history, body mass index, smoking, physical activity, and energy, sodium, red meat, vegetables and alcohol intake by sexe.
